# Supplementary material for: Community design of the Brooklyn Health Equity Index
Source: Health Aff Sch. 2024 Sep 9;2(9):qxae112. doi: 10.1093/haschl/qxae112 (PMC11412247; doi:10.1093/haschl/qxae112)
Supplement: qxae112_Supplementary_Data [file qxae112_supplementary_data.zip]

Archive with 8 entries (8 files):
- coi_disclosure GLEWIS.docx
- coi_disclosure HOGLUND.docx
- coi_disclosure Salisu.docx
- coi_disclosure  BKHI Boutin-Fosterdocx.docx
- coi_disclosure AFABLE.docx
- coi_disclosure Blackwell.docx
- coi_disclosure DI VITTIS.docx
- coi_disclosure Douglas.docx
